# Supplementary material for: Quartz Crystal Microbalance Measurement of Histidine-Rich Glycoprotein and Stanniocalcin-2 Binding to Each Other and to Inflammatory Cells
Source: Cells. 2022 Aug 29;11(17):2684. doi: 10.3390/cells11172684 (PMC9454698; doi:10.3390/cells11172684)
Supplement: Supplementary file 1 [file cells-11-02684-s001.zip]

Archive with 1 entries (1 files):
- cells-1873203-supplementary.pdf
